# Supplementary material for: Hydrophilic and Hydrophobic Nanostructured Copper Surfaces for Efficient Pool Boiling Heat Transfer with Water, Water/Butanol Mixtures and Novec 649
Source: Nanomaterials (Basel). 2021 Nov 26;11(12):3216. doi: 10.3390/nano11123216 (PMC8707367; doi:10.3390/nano11123216)
Supplement: Supplementary file 1 [file nanomaterials-11-03216-s001.zip]

Archive with 1 entries (1 files):
- nanomaterials-1469348-supplementary.pdf
